# Supplementary material for: Synthesis of 3,5-Bis(trifluoromethyl)phenyl-Substituted Pyrazole Derivatives as Potent Growth Inhibitors of Drug-Resistant Bacteria
Source: Molecules. 2021 Aug 22;26(16):5083. doi: 10.3390/molecules26165083 (PMC8398255; doi:10.3390/molecules26165083)
Supplement: Supplementary file 1 [file molecules-26-05083-s001.zip]

Archive with 1 entries (1 files):
- molecules-1349563-supplementary.pdf
